# Supplementary material for: Adaptative survival of Aspergillus fumigatus to echinocandins arises from cell wall remodeling beyond β−1,3-glucan synthesis inhibition
Source: Nat Commun. 2024 Jul 31;15:6382. doi: 10.1038/s41467-024-50799-8 (PMC11291495; doi:10.1038/s41467-024-50799-8)
Supplement: Supplementary file 10 — Source Data [file 41467_2024_50799_MOESM10_ESM.xlsx]

## Sheet: Figure 1c
	The source data underlying Figure 1c is provided here. This Figure plots the dry mass measured for the fungal growth curve.
	Duration (days)		d1	d2	d3	d4	d6	d8	d10
		Trial 1	0	4.6	10.4	27	32.8	38.4	39.6
	apo	Trial 2	0	3.5	13.5	31.6	32.5	33.8	33.6
		Trial 3	0	4.1	12.3	28.6	36.7	34.2	35.1
		average (mg)	0	4.06667	12.0667	29.0667	34	35.4667	36.1
		sd	0	0.550757	1.56312	2.33524	2.34307	2.5482	3.1225
		se	0	0.367171	1.04208	1.55682	1.56205	1.6988	2.08167
	Duration (days)		d1	d2	d3	d4	d6	d8	d10
		Trial 1	0	0	3.1	4.9	6.4	11.4	13.4
	drug	Trial 2	0	0	7.3	7.5	11.6	13.9	15.3
		Trial 3	0	0	2.8	5.3	10.5	13.5	17.8
		average (mg)	0	0	4.4	5.9	9.5	12.9333	15.5
		sd	0	0	2.51595	1.4	2.74044	1.34288	2.20681
		se	0	0	1.6773	0.933333	1.82696	0.895255	1.47121

## Sheet: Figure 1d
	The source data underlying Figure 1d are provided here. This Figure pltos the cell wall thickness data collected from TEM images.
																confident level = 99%
									cell wall thickness (nm)
	cell count	number of measuremnet	0.5d	0.5d+drug	1d	1d+drug	2d	2d+drug	3d	3d+drug	10d	10d+drug			0.5d vs 0.5d+drug				1d vs 1d+drug				2d vs 2d+drug
															t-Test: Two-Sample Assuming Unequal Variances				t-Test: Two-Sample Assuming Unequal Variances				t-Test: Two-Sample Assuming Unequal Variances
	cell 1	1	11.662	77	36.475	71	54.839	144	137	210	117	242
		2	14.318	95	39.149	79	61.966	180	175	215	106	196				Variable 1	Variable 2			Variable 1	Variable 2			Variable 1	Variable 2
		3	13.342	54	36.475	97	70.747	132	132	200	88	230			Mean	23.4536	84.325		Mean	40.5817	89.7746		Mean	61.1813	142.245
		4	20.616	54	32.131	85	110.34	141	128	226	104	196			Variance	98.2488	857.532		Variance	94.1476	782.39		Variance	259.663	876.286
		5	18.439	50	44.374	81	79.867	140	92	208	130	216			Observations	75	120		Observations	75	120		Observations	120	200
		6	22.472	51	42.412	112.161	70.747	129	83	212	111	231			Hypothesized Mean Difference	0			Hypothesized Mean Difference	0			Hypothesized Mean Difference	0
		7	27.459	70	42.537	100.18	58.865	173	106	225	121	210			df	158			df	160			df	315
		8	31.016	67	45.79	98.793	57.434	179	106	256	120	241			t Stat	-20.9329			t Stat	-17.6419			t Stat	-31.6856
		9	21.541	79	39.823	88.408	74.474	125	106	276	109	208			P(T<=t) one-tail	1.01292e-47			P(T<=t) one-tail	1.14087e-39			P(T<=t) one-tail	2.86239e-100
		10	20.616	73	38.186	68.964	83.871	165	107	228	95	221			t Critical one-tail	2.35018			t Critical one-tail	2.34988			t Critical one-tail	2.33824
		11	17	75	40.354	78.026	81.051	143	120	186	75	208			P(T<=t) two-tail	2.02583e-47			P(T<=t) two-tail	2.28174e-39			P(T<=t) two-tail	5.72478e-100
		12	16.125	78	29.362	104	57.049	148	118	173	90	209			t Critical two-tail	2.6073			t Critical two-tail	2.60691			t Critical two-tail	2.59153
		13	14.866	61	30.078	92.087	85.441	143	108	177	124	221
		14	17.205	67	30.778	101.213	89.617	105	101	191	110	218
		15	10.44	68	34.68	84.38	90.507	115	124	225	104	216			3d vs 3d+drug				10d vs 10d+drug
		16						145	153	230	118	183			t-Test: Two-Sample Assuming Unequal Variances				t-Test: Two-Sample Assuming Unequal Variances
		17						125	111	226	143	187
		18						127	106	243	144	219				Variable 1	Variable 2			Variable 1	Variable 2
		19						137	95	175	125	184			Mean	133.21	182.15		Mean	123.374	184.776
		20						130	100	195	105	187			Variance	562.227	824.715		Variance	699.442	1003.52
	cell 2	1	22.705	88	25.836	64.405	90.257	152	136	163	111.061	161			Observations	200	200		Observations	200	120
		2	19.197	78	21.497	68.469	81.147	144	137	169	120.351	178			Hypothesized Mean Difference	0			Hypothesized Mean Difference	0
		3	17.498	97	35.25	76.026	63.134	124	149	213	124.796	169			df	384			df	217
		4	16.665	68	26.425	69.311	65.998	126	110	178	105.537	234			t Stat	-18.5845			t Stat	-17.8297
		5	9.598	57	35.25	60.926	59.1	123	97	171	99.072	238			P(T<=t) one-tail	9.40748e-56			P(T<=t) one-tail	1.07697e-44
		6	15.981	77	30.401	55.317	65.764	139	153	165	103.865	213			t Critical one-tail	2.3361			t Critical one-tail	2.34365
		7	16.461	55	33.456	88	58.926	189	109	247	109.117	236			P(T<=t) two-tail	1.8815e-55			P(T<=t) two-tail	2.15395e-44
		8	16.461	170	28.841	64	83.333	162	111	184	96.334	221			t Critical two-tail	2.58869			t Critical two-tail	2.59868
		9	17.805	183	17.257	65.299	79.161	145	164	217	90.663	218
		10	18.126	125	39.638	70.456	63.215	155	125	180	99.805	193
		11	18.126	179	19.227	62.801	80.843	170	121	196	102.924	224
		12	12.856	100	32.045	74.431	70.696	186	136	156	109.873	217
		13	12.536	104	32.205	89.196	55.65	196	143	210	126.306	184
		14	19.425	140	33.456	84.971	44.448	210	148	180	110.226	166
		15	14.561	86	32.045	79.649	76.29	224	122	178	121.638	149
		16						152	105	189	106.683	177
		17						161	138	188	91.73	189
		18						118	95	243	108.087	225
		19						149	93	203	106.683	186
		20						106	126	234	100.437	176
	cell 3	1	45.114	100	27.038	77.795	60.918	104	174	149	111.353	237
		2	28.789	142	44.304	99.639	60.089	108	177	150	106.48	186
		3	29.888	190	48.305	78.816	62.11	124	132	159	82.175	218
		4	39.567	114	42.575	101.863	61.673	119	121	159	135.049	208
		5	32.187	125	63.37	64.031	49.141	119	120	157	105.436	181
		6	46.073	113	37.975	74.726	72.697	131	142	172	100.129	209
		7	47.208	104	41.139	123.24	57.195	154	124	176	114.165	171
		8	45.469	93	30.022	68.264	62.85	115	112	152	122.933	197
		9	25.839	109	39.652	88.566	41.292	101	135	199	128.79	212
		10	32.755	104	41.139	114.018	69.441	113	157	242	120.571	172
		11	25.839	41	51.515	112.089	60.989	122	169	173	103.745	163
		12	42.268	76	55.267	95.52	75.781	166	151	178	105.436	210
		13	40.996	89	47.045	92.347	71.709	129	152	173	114.165	200
		14	32.187	88	40.029	124.852	66.208	134	142	229	103.175	201
		15	44.029	52	64.077	126.063	58.79	120	151	198	115.193	172
		16						101	141	202	113.971	154
		17						120	129	167	124.067	184
		18						144	148	168	108.129	194
		19						163	137	177	105.646	206
		20						118	134	132	130.552	218
	cell 4	1	12.413	93	35.381	68.964	29.327	120	190	144	98.413	147
		2	16.061	73	48.408	74.108	28.92	169	184	151	82.54	151
		3	14.711	40	43.043	74.887	35.531	178	161	133	69.841	150
		4	20.085	48	35.381	68	51.795	100	169	146	88.889	160
		5	17.702	59	44.417	142	53	110	175	198	71.973	167
		6	16.007	58	46.077	151	40.219	116	155	186	89.115	164
		7	17.307	50	51.515	55	67.649	112	143	187	78.856	145
		8	11.842	41	47.045	66.483	44.414	125	143	171	68.677	157
		9	18.327	50	45.64	49.193	40.512	122	152	211	89.623	181
		10	15.789	82	45.31	46.648	56.878	120	130	144	85.479	163
		11	16.275	90	49.533	78	68.938	125	142	149	85.479	187
		12	13.547	71	41.261	71	51.671	114	144	169	69.624	178
		13	18.977	62	47.468	66.483	70.697	100	151	174	75.726	191
		14	13.418	41	41.139	51.884	62.776	115	139	153	93.799	184
		15	15.401	55	40.278	50.99	64.455	119	137	134	83.33	163
		16						106	131	139	100.89	159
		17						117	128	129	85.479	164
		18						111	129	142	92.282	194
		19						102	153	144	96.552	159
		20						119	139	162	95.238	177
	cell 5	1	30.899	36	43.399	77.279	47.632	124	125	192	99.268	119.988
		2	15.495	69	41.31	57.585	45.538	202	137	138	84.38	137.999
		3	29.4	66	54.074	78.23	38.582	119	143	123	86.051	163.797
		4	30.438	56	38.844	60.828	52.551	102	123	177	110.212	142.52
		5	29.4	66	45.161	76.368	44.512	113	137	175	101.957	147.184
		6	22.86	62	65.238	85.44	40.529	119	131	165	119.331	145.694
		7	39.091	62	51.004	71.554	35.823	127	158	189	130.12	128.723
		8	30.669	77	36.78	79.85	51.763	121	138	204	124.985	140.129
		9	33.655	66	45.161	116.362	64.401	149	148	185	116.248	129.969
		10	33.655	59	58.154	89.554	31.719	144	177	199	110.984	155.06
		11	31.933	36	48.815	103.942	52.551	123	159	185	90.88	168.921
		12	33.105	54	43.876	115.378	64.401	121	144	184	99.626	199.427
		13	22.611	85	31.934	120	73.763	161	93	202	104.917	177.444
		14	29.352	54	57.161	109.636	41.653	133	177	201	96.651	151.671
		15	25.266	60	41.935	78.816	54.469	115	153	186	89.06	122.771
		16						119	116	197	102.653	126.113
		17						109	150	150	117.891	123.405
		18						113	169	169	121.694	107.369
		19						124	146	186	121.928	113.99
		20						220	180	162	133.843	127.994
	cell 6	1		54		97.015	53.941	124	129	155	163	203
		2		47		87.727	37.209	186	146	134	138	186
		3		53		99.298	37.498	155	144	155	134	177
		4		74		123.434	49.442	143	145	148	129	186
		5		75		139.284	41.209	179	144	177	163	224
		6		64		122.784	38.354	193	106	189	167	187
		7		82		150.266	60.643	146	121	207	153	189
		8		101		140.428	47.089	167	78	169	196	199
		9		95		111.212	56.583	166	106	174	164	218
		10		99		95.854	47.432	159	96	142	163	235
		11		104		136.015	37.498	152	115	174	174	224
		12		96		115.117	41.86	183	113	146	164	197
		13		85		125.603	51.373	192	97	159	140	214
		14		96		160	34.961	213	103	162	140	211
		15		98		146.219	55.91	198	138	162	129	135
		16						181	147	184	164	191
		17						172	108	202	155	162
		18						189	138	174	164	202
		19						170	91	181	138	184
		20						124	106	181	127	208
	cell 7	1		111		141	49.876	118	136	181	113
		2		120		32.062	50.524	139	132	250	114
		3		87		129	62.986	138	126	190	119
		4		93		36.878	68.548	208	113	203	100
		5		105		44.045	64.642	210	113	177	118
		6		76		82.365	70.42	212	98	157	103
		7		95		76.942	50.524	169	156	186	109
		8		98		69.051	51.004	160	172	169	123
		9		80		66.272	39.713	185	147	202	87
		10		109		89.376	61.55	144	174	179	110
		11		82		160.91	66.502	179	120	181	126
		12		84		119.817	76.08	171	117	175	104
		13		110		171.406	48.555	186	143	176	110
		14		97		127.311	70.42	197	122	238	116
		15		93		99.539	52.574	184	128	219	132
		16						197	115	213	111
		17						116	127	156	110
		18						129	139	158	124
		19						124	138	172	141
		20						156	148	172	128
	cell 8	1		90		86.925	69.691	187	132	209	130
		2		72		85.088	82.52	116	127	169	146
		3		87		85.604	65.238	136	126	205	174
		4		111		98.489	65.238	150	126	233	180
		5		86		74.887	73.058	150	136	248	136
		6		126		74.243	91.988	143	145	209	154
		7		81		61.612	74.146	163	122	206	144
		8		97		62.129	85.148	179	104	178	160
		9		106		62.129	70.263	131	100	203	120
		10		123		79.649	63.684	178	162	185	136
		11		119		87.361	92.423	118	122	223	141
		12		106		77.253	63.369	125	131	175	113
		13		96		86.533	84.912	133	109	244	173
		14		87		89.308	86.374	118	133	202	124
		15		82		73.756	96.452	135	121	204	122
		16						135	130	220	146
		17						159	144	219	139
		18						132	124	215	153
		19						173	103	229	159
		20						120	138	201	182
	cell 9	1						190	169	163.205	156
		2						100	159	134.253	150
		3						112	183	162.497	154
		4						108	192	157.059	139
		5						113	131	182.3	125
		6						105	183	189.7	159
		7						133	166	201.035	160
		8						109	157	174.146	150
		9						110	182	188.276	112
		10						115	162	169.31	164
		11						160	145	171.297	139
		12						163	138	166.609	121
		13						119	158	178.377	136
		14						111	164	191.475	174
		15						100	155	172.281	141
		16						104	152	181.327	136
		17						113	166	172.013	126
		18						108	174	212.236	176
		19						120	138	207.213	119
		20						144	130	186.429	154
	cell 10	1						180	110	135	159
		2						132	87	123	147
		3						141	92	150	141
		4						140	101	163	153
		5						129	102	170	159
		6						173	114	169	118
		7						179	123	180	161
		8						125	117	156	145
		9						165	129	150	152
		10						143	130	149	160
		11						148	121	142	131
		12						143	123	170	164
		13						105	99	179	135
		14						115	111	165	151
		15						145	118	150	142
		16						125	117	174	163
		17						127	117	162	150
		18						137	123	168	160
		19						172	136	160	153
		20						173	125	160	145
	average		23.4536	84.325	40.5817	89.7746	61.1813	142.245	133.21	182.15	123.374	184.776
	sd		9.91205	29.2836	9.70297	27.9712	16.1141	29.6021	23.7113	28.7179	26.447	31.6783
	count		75	120	75	120	120	200	200	200	200	120
	se		1.14455	2.67322	1.1204	2.55341	1.47101	2.09319	1.67664	2.03066	1.87008	2.89182

## Sheet: Figure 1g
	The source data underlying Figure 1g are provided here.
Rigid			af 3 days										af 3 days+drug										af 10 days										af 10 days+drug
Domain
		f1 (ppm)	f2 (ppm)	int[abs]		avg[abs]		abs % in sample				f1 (ppm)	f2 (ppm)	int[abs]		avg[abs]		abs % in sample				f1 (ppm)	f2 (ppm)	int[abs]		avg[abs]		abs % in sample				f1 (ppm)	f2 (ppm)	int[abs]		avg[abs]		abs % in sample
	b-1,3- glucan	103.6	84.6	475280000		4.13896e+08		35.3945			b-1,3- glucan	103.6	84.6	40082000		21596140		1.21767			b-1,3- glucan	103.6	84.6	230480000		226526000		15.8469			b-1,3- glucan	103.6	84.6	31405000		18892500		0.719023
		103.6	77.4	331220000								103.6	77.4	26906000								103.6	77.4	153110000								103.6	77.4	22654000
						sd		error				86.4	77.4	7842200		sd		error				103.6	74.4	594900000		sd		error				86.4	77.4	24678000		sd		error
		103.6	68.4	507274300		8.47709e+07		3.02713				86.4	74.4	1772200		1.18299e+07		0.229142				103.6	68.4	260100000		4.29631e+07		1.33575				86.4	74.4	31907000		7.65315e+06		0.104727
		86.4	77.4	292100000		se						86.4	68.4	18957000		se						86.4	77.4	139310000		se						86.4	68.4	34231000		se
		86.4	74.4	433390000		2.55594e+07						86.4	61.3	20716000		3.74093e+06						86.4	74.4	187950000		1.35861e+07						77.4	74.4	44050000		2.42014e+06
		86.4	68.4	399170000								77.4	74.4	11760000								86.4	68.4	184210000
		86.4	61.3	320120000								77.4	68.4	30410000								86.4	61.3	144470000
		77.4	74.4	335880000								77.4	61.3	35574000								77.4	74.4	151420000
		77.4	68.4	419970000								74.4	68.5	21942000								77.4	68.4	219310000
		77.4	61.3	518400000																		77.4	61.3	268460000
		74.4	68.5	520050000																		74.4	68.5	277200000
	a-1,3- glucan-a	101	84.6	664060000		4.54959e+08		38.906			a-1,3- glucan	101	84.6	666080000	expand	4.84474e+08		27.3165			a-1,3- glucan	101	84.6	695670000	expand	5.11189e+08		35.7609			a-1,3- glucan	101	84.6	1190300000		8.56099e+08		32.5819
		101	71.9/71.7	1144800000								101	71.9/71.7	1333200000	666080000							101	71.9/71.7	1354500000	695670000							101	71.9/71.7	2221300000	1190300000
		101	60.3	290500000		sd		error				101	60.3	256880000	666600000	sd		error				101	60.3	304740000	677250000	sd		error				101	60.3	519170000	1110650000	sd		error
		84.6	71.9/71.7	820110000		1.51867e+08		5.42162				84.6	71.9/71.7	899150000	666600000	1.89424e+08		4.50888				84.6	71.9/71.7	961660000	677250000	1.80679e+08		5.22579				84.6	71.9/71.7	1636600000	1110650000	3.00896e+08		4.88212
		84.6	60.3	265240000		se						84.6	60.3	236010000	256880000	se						84.6	60.3	261750000	304740000	se						84.6	60.3	425320000	519170000	se
						5.74002e+07									449575000	7.15957e+07									480830000	6.82904e+07									818300000	1.13728e+08
															449575000										480830000										818300000
								1.51867e+08							236010000										261750000										425320000
	a-1,3- glucan-b	99.6	71.2	18925000		33398000		2.85605			a-1,3- glucan-b	99.6	71.2	428910000		367090000		20.6979			a-1,3- glucan-b	99.6	71.2	154100000		151390000		10.5907			a-1,3- glucan-b	99.6	71.2	487090000		413335000		15.731
		81.1	71.2	47871000								81.1	71.2	305270000								81.1	71.2	148680000								81.1	71.2	339580000
						sd		error								sd		error								sd		error								sd		error
						2.04679e+07		1.24915								8.74267e+07		3.80338								3.83252e+06		0.655274								1.04305e+08		3.01137
						se										se										se										se
						14473000										6.182e+07										2710000										7.3755e+07
	a-1,3- glucan-c	100.9	79.1	16595000		22449500		1.91978			a-1,3- glucan-c	100.9	79.1	191000000		236397500		13.329			a-1,3- glucan-c	100.9	79.1	86790000		121399750		8.49268			a-1,3- glucan-c	100.9	79.1	333260000		428482500		16.3075
		79.1	71.7	26208000								79.1	71.7	377060000								79.1	71.7	164550000								79.1	71.7	635170000
		79.1	69.5	30538000		sd		error				79.1	69.5	284060000		sd		error				79.1	69.5	169530000		sd		error				79.1	69.5	498420000		sd		error
		79.1	60.6	16457000		7.06483e+06		0.322728				79.1	60.6	93470000		1.21856e+08		3.57241				79.1	60.6	64729000		5.35035e+07		1.93787				79.1	60.6	247080000		1.72805e+08		3.47723
						se										se										se										se
						3.53241e+06										6.09281e+07										2.67518e+07										8.64027e+07
	chitin	103.6	83	125340000		179033000		15.3101			chitin	103.6	83	440230000	expand	4.00909e+08		22.6048			chitin	103.6	83	119170000	expand	1.24694e+08		8.72316			chitin	103.6	83	755170000	expand	5.15863e+08		19.633
		103.6	75.7	102650000								103.6	75.7	312350000	440230000							103.6	75.7	57301000	119170000							103.6	75.7	459700000	755170000
		103.6	55.4	269000000		sd		error				103.6	73	561410000	312350000	sd		error				103.6	73	185870000	57301000	sd		error				103.6	55.4	886292000	459700000	sd		error
		83	75.7	76337000		6.84307e+07		2.15072				103.6	55.4	506318000	561410000	1.04713e+08		2.43543				103.6	55.4	177300000	185870000	4.87596e+07		1.15094				83	75.7	557560000	886292000	1.52118e+08		2.21337
		83	73	229430000		se						83	75.7	294990000	506318000	se						83	75.7	49139000	177300000	se						83	55.4	698240000	557560000	se
		83	55.4	184060000		2.28102e+07						83	73	471430000	294990000	3.15722e+07						83	73	140760000	49139000	1.47016e+07						75.7/73	55.4	1628200000	698240000	4.58653e+07
		75.7/73	55.4	474020000								83	55.4	385570000	471430000							83	55.4	118870000	140760000							60.5	55.4	689330000	814100000
		60.5	55.4	150460000								75.7	73	287230000	385570000							75.7	73	135750000	118870000										814100000
												75.7/73	55.4	915590000	287230000							75.7/73	55.4	311020000	135750000										689330000
												60.5	55.4	234880000	457795000							60.5	55.4	76458000	155510000
															457795000										155510000
															234880000										76458000
	b-1,4- glucan	103.2	63.5	34135000		43601000		3.72856			b-1,4- glucan	103.2	85.2	60114000		4.45663e+07		2.51282			b-1,4- glucan	103.2	85.2	232950000		2.48093e+08		17.3557			b-1,4- glucan	103.2	85.2	115330000		8.73012e+07		3.32256
		85.2	63.5	33368000								103.2	63.5	28069000								103.2	63.5	188660000								103.2	63.5	92153000
		74.3	63.5	63300000		sd		error				85.2	74.3	35816000		sd		error				85.2	74.3	215950000		sd		error				85.2	74.3	83700000		sd		error
		69.4	63.5	107930000		1.70641e+07		0.870905				85.2	63.5	29703000		1.71091e+07		0.435011				85.2	63.5	175270000		8.46203e+07		2.62624				85.2	63.5	89144000		2.47855e+07		0.448714
						se						74.3	63.5	43609000		se						74.3	63.5	268630000		se						74.3	63.5	143480000		se
						9.85199e+06						69.4	63.5	70087000		6.98474e+06						69.4	63.5	407100000		3.45461e+07										1.01186e+07
	chitosan a	98.8086	51.0499	10271000		9939500		0.849981			chitosan a	98.8086	51.0499	131160000		111543500		6.28924			chitosan a	98.8086	51.0499	44898000		31233500		2.18498			chitosan a	98.8086	51.0499	215470000		181515000		6.90821
		67.4914	50.9077	9608000								67.4914	50.9077	91927000								67.4914	50.9077	17569000								67.4914	50.9077	147560000
						sd		error								sd		error								sd		error								sd		error
						468812		0.057733								2.77419e+07		1.19883								1.93245e+07		0.964638								4.80196e+07		1.37815
						se										se										se										se
						331500										1.96165e+07										1.36645e+07										33955000
	chitosan b	96.5683	51.8625	12494000		12103500		1.03504			chitosan b	96.5683	51.8625	160840000		106983000		6.03211			chitosan b	96.5683	51.8625	14425000		14938000		1.04501			chitosan b	96.5683	51.8625	189020000		126036500		4.79678
		66.4179	51.7	11713000								66.4179	51.7	53126000								66.4179	51.7	15451000								66.4179	51.7	63053000
						sd		error								sd		error								sd		error								sd		error
						552250		0.0697562								7.61653e+07		3.06888								725492		0.0715442								8.90721e+07		2.42002
						se										se										se										se
						390500										53857000										513000										62983500
					sum	1.16938e+09		100							sum	1.77356e+09		100							sum	1.42946e+09		100							sum	2.62752e+09		100
					error of sum	6.91928e+07									error of sum	1.30403e+08									error of sum	8.46623e+07									error of sum	1.82129e+08
Mobile		3d														3d+drug													10d												10d+drug
Domain			1 (ppm)		2 (ppm)			average between pair	sd	se	%	err%				1 (ppm)		2 (ppm)			average between pair	sd	se	%	err%				1 (ppm)		2 (ppm)			average between pair	sd	se	%	err%			1 (ppm)		2 (ppm)			average between pair	sd	se	%
		b-1,3-glucan	103.6	30246000	74.4	21125000		25685500	6.44952e+06	4.5605e+06	23.5002	4.4734			b-1,3-glucan	103.6	53378000	74.4	34050000		43714000	1.3667e+07	9664000	7.00423	1.58368			b-1,3-glucan	103.6	13205000	74.4	12203000		12704000	708521	501000	13.2815	0.795533		b-1,3-glucan	103.6	20452000	74.4	12253000		16352500	5.79757e+06	4099500	5.89562
		b-16	103.2	2474700	73.9	1530400		2002550	667721	472150	1.83217	0.449911			b-16	103.2	23693000	73.9	17768000		20730500	4.18961e+06	2.9625e+06	3.32162	0.500136			b-16	103.2		73.9			UD			UD			b-16	103.2	1761500	73.9	1918600		1840050	111086	78550	0.663399
		a-1,3-glucan_b	99.9	804790	71	6076300		3440545	3.72752e+06	2635755	3.14783	2.42117			a-1,3-glucan_b	99.9	66384000	71	78137000		72260500	8.31063e+06	5876500	11.5782	1.09001			a-1,3-glucan_b	99.9	1026600	71	2260100		1643350	872216	616750	1.71805	0.64942		a-1,3-glucan_b	99.9	33353000	71	31767000		32560000	1.12147e+06	793000	11.739
		a-1,3-glucan_c	100.9	2569300	69.4	140730		1355015	1.71726e+06	1214285	1.23973	1.11423			a-1,3-glucan_c	100.9	144140000	69.4	116320000		130230000	1.96717e+07	1.391e+07	20.8666	2.43862			a-1,3-glucan_c	100.9	2366000	69.4	355750		1360875	1.42146e+06	1005125	1.42273	1.05277		a-1,3-glucan_c	100.9	57926000	69.4	30571000		44248500	1.93429e+07	1.36775e+07	15.953
	gag	GalNAc	95.8582	7389700	57.6659	6190700		6790200	847821	599500	6.2125	0.69474			GalNAc	95.8582	22759000	57.6659	19907000		21333000	2.01667e+06	1426000	3.41816	0.280156			GalNAc	95.8582	13356000	57.6659	11743000		12549500	1.14056e+06	806500	13.1199	1.02994		GalNAc	95.8582	14799000	57.6659	10769000		12784000	2.84964e+06	2.015e+06	4.60906
		GalN	91.6327	10738000	55.0656	8521500		9629750	1.5673e+06	1108250	8.81046	1.18059			GalN	91.6327	36325000	55.0656	23471000		29898000	9.08915e+06	6427000	4.79051	1.05456			GalN	91.6327	19094000	55.0656	17654000		18374000	1.01823e+06	720000	19.2092	1.14743		GalN	91.6327	23219000	55.0656	18227000		20723000	3.52988e+06	2496000	7.47133
		Gal	92.9734	39950000	72.4146	32947000		36448500	4.95187e+06	3.5015e+06	33.3475	3.93723			Gal	92.9734	108500000	72.4146	78551000		93525500	2.11771e+07	14974500	14.9855	2.50239			Gal	92.9734	36603000	72.4146	29691000		33147000	4.88752e+06	3456000	34.6537	3.9364		Gal	92.9734	41942000	72.4146	31366000		36654000	7.47836e+06	5.288e+06	13.215
	mannan	Mn1,2	101.506	6286200	79.078	302490		3294345	4.23112e+06	2.99185e+06	3.01406	2.74512			Mn1,2	101.506	58172000	79.078	35417000		46794500	1.60902e+07	1.13775e+07	7.49781	1.85736			Mn1,2	101.506	5867800	79.078	6104500		5986150	167372	118350	6.25825	0.308083		Mn1,2	101.506	28368000	79.078	20912000		24640000	5.27219e+06	3728000	8.88354
		Mn1,6	103.07	1486200	71.1551	3220300		2353250	1.22619e+06	867050	2.15304	0.806929			Mn1,6	103.07	36879000	71.1551	33098000		34988500	2.67357e+06	1890500	5.60616	0.403054			Mn1,6	103.07	3008100	71.1551	6072500		4540300	2.16686e+06	1.5322e+06	4.74668	1.61608		Mn1,6	103.07	24275000	71.1551	27317000		25796000	2.15102e+06	1521000	9.30031
		Galf	107.803	14478000	82.044	18060000		16269000	2.53286e+06	1.791e+06	14.8848	1.93101			Galf	83.7504	55553000	77.534	66125000		60839000	7.47553e+06	5.286e+06	9.74814	0.964939			Galf	83.7504	3027800	77.534	5459200		4243500	1.71926e+06	1.2157e+06	4.43639	1.2866		Galf	83.7504	33911000	77.534	52958000		43434500	1.34683e+07	9.5235e+06	15.6596
		chtiosan a	98.422	0	50.4583	0		0	0	0	0	0			chtiosan a	98.422	44273000	50.4583	27348000		35810500	1.19678e+07	8462500	5.73786	1.38297			chtiosan a	98.422	259460	50.4583	225180		242320	24239.6	17140	0.253335	0.0212495		chtiosan a	98.422	17774000	50.4583	7718600		12746300	7.11024e+06	5027700	4.59546
		chtiosan b	96.1467	2134000	51.1084	1583500		1858750	389262	275250	1.70061	0.277567			chtiosan b	96.1467	40754000	51.1084	27215000		33984500	9.57352e+06	6.7695e+06	5.44529	1.11499			chtiosan b	96.1467	814670	51.1084	907720		861195	65796.3	46525	0.90034	0.0633517		chtiosan b	96.1467	7299500	51.1084	3876900		5588200	2.42014e+06	1711300	2.01473
[truncated: 1 more columns]

## Sheet: Figure 4b
	The source data underlying Figure 4b are provided here. This figure plots the water-edited intensities for different carbon sites.
					3d			3d+drug
		assignment	F1(ppm)	F2(ppm)	Absolute intensity ratio	error		Absolute intensity ratio	error
		A1-3	101	84.6	0.338717	0.000901755		0.277537	0.00431441
		A1-2/5	101	71.7/71.9	0.361011	0.000149966		0.300259	0.000421104
		A1-4	101	69.5	0.413573	0.000306394		0.332765	0.000637869
		A1-6	101	60.5	0.379799	0.00141687		0.274462	0.0054346
		A3-1	84	101	0.326316	0.00072737		0.270413	0.00273377
		A3-2/5	84	71.7/71.9	0.350458	0.000355456		0.266402	0.00120722
		A3-4	84	69.5	0.415978	0.000736019		0.244946	0.00191126
	α-1,3-glucan	A3-6	84	60.5	0.368319	0.00176264		0.299861	0.00381875
	a	A2/5-1	71.7/71.9	101	0.390098	0.0001713		0.323802	0.000308141
		A2/5-3	71.7/71.10	84.6	0.365068	0.00038033		0.266106	0.000939378
		A2/5-4	71.7/71.12	69.5	0.428229	1.83647e-05
		A2/5-6	71.7/71.13	60.5	0.390285	0.000138889		0.309089	0.000113667
		A4-1	69.5	101	0.357811	0.000190184		0.246708	0.000658602
		A4-3	69.5	84.6	0.347477	0.000475862		0.234295	0.00368582
		A4-2/5	69.5	71.7/71.9	0.348272	1.51699e-05		0.214104	1.32838e-05
		A4-6	69.5	60.5	0.392438	0.000247979		0.235039	0.0017269
				Average	0.373366			0.273053
		assignment	F1(ppm)	F2(ppm)	Absolute intensity ratio	error		Absolute intensity ratio	error
		B1-3	103.6	86.4	0.778357	0.00333434		0.572543	0.499845
		B1-5	103.6	77.1	0.761415	0.00439387
		B1-2	103.6	74.4	0.628692	0.00063898		0.305563	0.00465127
		B1-4	103.6	68.7	0.740243	0.00195264		0.466163	0.0363469
		B1-6	103.6	61.3	0.711446	0.00280374		0.382145	0.010986
		B3-1	86.4	103.6	0.798407	0.00238091
		B3-5	86.4	77.1	0.838666	0.00671378
		B3-2	86.4	74.4	0.78006	0.00292985		0.395415	0.279775
		B3-4	86.4	68.7	0.709624	0.00194919		0.451422	0.0328774
		B3-6	86.4	61.3	0.664786	0.00526461		0.220415	0.0834259
	β-1,3-glucan	B5-1	77.1	103.6	0.682021	0.00261058		0.488796	0.100201
		B5-3	77.1	86.4	0.742603	0.00508115		0.178347	1.68077
		B5-2	77.1	74.4	0.573208	0.00242538		0.258432	0.0164444
		B5-4	77.1	68.7	0.582805	0.00113136		0.348695	0.0173125
		B5-6	77.1	61.3	0.638263	0.000879111		0.37601	0.012771
		B2-1	74.4	103.6	0.627642	0.000588872		0.313662	0.00241275
		B2-3	74.4	86.4	0.764773	0.00468033
		B2-5	74.4	77.1	0.659217	0.00429767		0.257466	0.0167711
		B2-4	74.4	68.7	0.738826	0.00178695		0.501971	0.0264084
		B2-6	74.4	61.3	0.629924	0.00149575		0.28142	0.00198957
		B4-1	68.7	103.6	0.726527	0.00142632
		B4-3	68.7	86.4	0.597942	0.00352612
		B4-5	68.7	77.1	0.620767	0.00195073		0.486131	0.0220272
		B4-2	68.7	74.4	0.63057	0.00122319		0.495455	0.0209429
		B4-6	68.7	61.3	0.479561	0.000412143		0.284678	0.00437159
				Average	0.684254			0.371828
		assignment	F1(ppm)	F2(ppm)	Absolute intensity ratio	error		Absolute intensity ratio	error
		Ch1-4	103.6	83	0.433799	0.0110544		0.201295	0.00763565
		Ch1-5	103.6	75.7	0.398554	0.00226026		0.235792	0.0105353
		Ch1-3	103.6	72.9	0.574239	0.000583635		0.228088	0.00297895
		Ch1-6	103.6	60.9	0.711446	0.00280374		0.382145	0.010986
		Ch1-2	103.6	55.5	0.431121	0.00897989		0.22694	0.00676343
		Ch4-1	83	103.6	0.443269	0.0117637		0.26357	0.0115961
		Ch4-5	83	75.7	0.347838	0.0290928		0.157631	0.0119074
		Ch4-3	83	72.9	0.401471	0.0061378		0.27806	0.00467735
		Ch4-6	83	60.9	0.418623	0.00417475		0.259118	0.00739302
		Ch4-2	83	55.5	0.362768	0.0203102		0.182009	0.0145857
		Ch5-1	75.7	103.6	0.610872	0.00260466		0.294368	0.00726398
	chitin	Ch5-4	75.7	83	0.351732	0.0262401		0.233748	0.0122469
		Ch5-3	75.7	72.9	0.322141	0.00045846		0.248653	0.000583848
		Ch5-6	75.7	60.9	0.519352	0.00130229		0.241694	0.00250935
		Ch5-2	75.7	55.5	0.297203	0.0235631		0.211253	0.0109099
		Ch3-1	72.9	103.6	0.493376	0.00163888		0.238548	0.00375863
		Ch3-4	72.9	83	0.409956	0.00225675		0.353183	0.0025075
		Ch3-5	72.9	75.7	0.428487	0.000503981		0.225467	0.000808008
		Ch3-6	72.9	60.9	0.427471	0.000593505		0.321821	0.000255291
		Ch3-2	72.9	55.5	0.316672	0.00981758		0.248435	0.00672804
		Ch2-1	55.5	103.6	0.34066	0.0122642		0.202569	0.00557828
		Ch2-4	55.5	83	0.28343	0.032111		0.310164	0.0152158
		Ch2-5	55.5	75.7	0.203141	0.0189		0.288247	0.00931985
		Ch2-3	55.5	72.9	0.333895	0.0085432		0.254171	0.00500424
		Ch2-6	55.5	60.9	0.356123	0.0393367		0.261817	0.0157066
				Average	0.408706			0.253952
		assignment	F1(ppm)	F2(ppm)	Absolute intensity ratio	error		Absolute intensity ratio	error
		G1-6	103.3	63.4	0.748758	0.0683706		0.529595	0.29036
	β-1,4-glucan	G4-6	85.3	63.4	0.878527	0.158771
		G2-6	69.4	63.4				0.385	0.0146102
				Average	0.813643			0.457297
		assignment	F1(ppm)	F2(ppm)	Absolute intensity ratio	error		Absolute intensity ratio	error
		A1-3	101	79	0.427934	0.0322865		0.310001	0.0210954
		A3-1	79	101	0.199589	0.112963		0.34037	0.0249003
	α-1,3-glucan	A3-4	79	71.6	0.279658	0.0230926		0.286158	0.0100429
	c	A3-2	79	69.4	0.24361	0.0164705		0.282933	0.007854
		A4-2	71.6	79	0.383734	0.00341589		0.278075	0.00246019
		A2-3	69.4	79	0.423801	0.0047257		0.312695	0.00354797
				Average	0.326388			0.301705
		assignment	F1(ppm)	F2(ppm)	Absolute intensity ratio	error		Absolute intensity ratio	error
		A1-2	99.8	71	0.455303	0.00253193		0.276073	0.010483
	α-1,3-glucan	A3-2	81	71	0.571867	0.00437112		0.334489	0.00227689
	b	A2-1	71	99.8	0.423058	0.00136118		0.420146	0.00151617
		A2-3	71	81	0.445986	0.00127126		0.31517	0.00313709
				Average	0.474054			0.336469

## Sheet: Figure 4c
	These figures are plotting NMR relaxation time constants and curves
								a-1,3-glucan																				chitin
				A1-3	A1-2/5	A1-4	A3-1	A3-2/5	A3-4	A2/5-1	A2/5-3	A2/5-4	A4-1	A4-3	A4-2/5					Ch1-4	Ch1-5	Ch1-3	Ch1-2	Ch4-1	Ch4-5	Ch4-3	Ch4-2	Ch5-1	Ch5-4	Ch5-3	Ch5-2	Ch3-1	Ch3-4	Ch3-5	Ch3-2	Ch2-1	Ch2-4	Ch2-5	Ch2-3					B1-3	B1-5	B1-2	B1-4	B3-1	B3-5
			F1(ppm)	101	101	101	84.6	84.6	84.6	71.7/71.9	71.7/71.10	71.7/71.11	69.5	69.5	69.5				F1(ppm)	103.6	103.6	103.6	103.6	83	83	83	83	75.7	75.7	75.7	75.7	72.9	72.9	72.9	72.9	55.5	55.5	55.5	55.5				F1(ppm)	103.6	103.6	103.6	103.6	86.4	86.4
		time (s)	F2(ppm)	84.6	71.7/71.9	69.5	101	71.7/71.9	69.5	101	84.6	69.5	101	84.6	71.7/71.9			time (s)	F2(ppm)	83	75.7	72.9	55.5	103.6	75.7	72.9	55.5	103.6	83	72.9	55.5	103.6	83	75.7	55.5	103.6	83	75.7	72.9			time (s)	F2(ppm)	86.4	77.1	74.4	68.7	103.6	77.1
	3d	0		1	1	1	1	1	1	1	1	1	1	1	1		3d	0		1	1	1	1	1	1	1	1	1	1	1	1	1	1	1	1	1	1	1	1		3d	0		1	1	1	1	1	1
		0.1		0.9782	0.99948	0.9681	0.97523	0.879184	0.93248	0.974273	0.96701	0.963486	0.894093	0.863388	0.880404			0.1		0.95236	0.874727	0.967757	0.92483	0.932486	0.903931	0.809069	0.979127	0.905966	0.756849	0.762756	0.784448	0.938712	0.894167	0.922859	0.935871	0.912876	0.974633	0.83132	0.776174			0.1		0.868648	0.899273	0.858075	0.865472	0.937968	0.897138
		1		0.887216	0.74321	0.837455	0.86388	0.808208	0.844002	0.753404	0.876233	0.704305	0.695131	0.744451	0.594376			1		0.754807	0.531915	0.718151	0.757991	0.541007	0.461837	0.60355	0.540515	0.5483	0.625654	0.599572	0.621636	0.639752	0.490371	0.525695	0.6725	0.617019	0.800861	0.540887	0.715336			1		0.388148	0.394222	0.526469	0.627022	0.47387	0.444194
		3		0.570599	0.458824	0.512867	0.575227	0.53265	0.572675	0.535208	0.563178	0.41898	0.425607	0.47932	0.370847			3		0.430673	0.235853	0.362254	0.482822	0.378896	0.411942	0.411896	0.396439	0.200995	0.358133	0.35627	0.314611	0.314669	0.319282	0.337459	0.50283	0.310134	0.330685	0.244612	0.30757			3		0.0842023	0.0912378	0.223626	0.369345	0.134072	0.115507
		9		0.170816	0.153642	0.142301	0.162323	0.138669	0.181715	0.141385	0.149183	0.109379	0.12637	0.164569	0.109505			9		0.104481	0.044505	0.0831971	0.0372366	0.143456	0.115721	0.0915865	0.0497861	0.0602385	0.121998	0.103918	0.0251138	0.0643724	0.0980642	0.0482793	0.0532859	0.0708785	0.027012	0.0936508	0.0135119			9		0.0264897	0.0108044	0.0577802	0.128329	0.0543266	0.0150538
		A		1	1	1	1	1	1	1	1	1	1	1	1			A		1	1	1	1	1	1	1	1	1	1	1	1	1	1	1	1	1	1	1	1			A		1	1	1	1	1	1
		T1		5.44388	4.00621	4.66236	5.33226	4.63638	5.36468	4.51254	5.19504	3.39935	3.42774	4.14696	2.64675			T1		3.63588	1.79	3.04906	3.70985	2.56063	2.34589	2.84391	2.53522	1.75684	2.65263	2.51358	2.31524	2.49367	1.98301	2.17247	3.5989	2.39036	3.04153	1.84273	2.56884			T1		1.06204	1.10222	1.73031	2.79545	1.39798	1.26251
		error		0.34046	0.28252	0.17213	0.23897	0.49216	0.29098	0.25203	0.32964	0.20798	0.39731	0.5765	0.43714			error		0.11784	0.20287	0.10894	0.31813	0.53337	0.65583	0.6218	0.4492	0.13999	0.6746	0.62803	0.45373	0.14748	0.39864	0.34017	0.45769	0.21288	0.31165	0.32063	0.52937			error		0.07103	0.0429	0.22372	0.46479	0.09306	0.05736
				A1-3	A1-2/5	A1-4	A3-1	A3-2/5	A3-4	A2/5-1	A2/5-3	A2/5-4	A4-1	A4-3	A4-2/5					Ch1-4	Ch1-5	Ch1-3	Ch1-2	Ch4-1	Ch4-5	Ch4-3	Ch4-2	Ch5-1	Ch5-4	Ch5-3	Ch5-2	Ch3-1	Ch3-4	Ch3-5	Ch3-2	Ch2-1	Ch2-4	Ch2-5	Ch2-3					B1-3	B1-5	B1-2	B1-4	B3-1	B3-5
	3d+drug			1	1	1	1	1	1	1	1						3d+drug	0		1	1	1	1	1	1	1	1	1	1	1	1	1	1	1	1	1	1	1	1		3d+drug			1	1	1	1	1
				0.98293	0.909929	0.9534	0.846676	0.887007	0.716645	0.775292	0.816919							0.1		0.798345	0.80902	0.833941	0.909375	0.795573	0.839067	0.708642	0.743984	0.723205	0.634012	0.563819	0.759359	0.702213	0.794238	0.723268	0.779931	0.762397	0.680951	0.849789	0.820433					0.775613	0.78256	0.757662	0.78824	0.647544
				0.831787	0.713208	0.660259	0.795009	0.70382	0.707435	0.649916	0.696233							1		0.61521	0.644791	0.751501	0.727798	0.661255	0.838677	0.850443	0.707731	0.507175	0.500511	0.381381	0.539214	0.522736	0.471775	0.484747	0.566392	0.6386	0.530613	0.679803	0.749076					0.488134	0.675015	0.471446	0.80268	0.442363
				0.522713	0.440427	0.372529	0.567896	0.498232	0.437432	0.419671	0.455753							3		0.378754	0.39578	0.421071	0.449736	0.502465	0.592499	0.499786	0.505996	0.32912	0.313426	0.282841	0.355001	0.32856	0.328586	0.311141	0.370633	0.365232	0.333003	0.422394	0.529488					0.326164	0.388947	0.291914	0.342738	0.448034
				0.12118	0.120934	0.0654202	0.148276	0.121622	0.095023	0.10581	0.125718							9		0.120765	0.0835748	0.110698	0.0860617	0.123098	0.172079	0.0793592	0.134466	0.101359	0.0836831	0.0812251	0.0554782	0.0912563	0.116591	0.0833302	0.0951103	0.0852933	0.155184	0.127127	0.110858					0.0367701	0.159886	0.0653046	0.10732	0.0485515
		A		1	1	1	1	1	1	1	1							A		1	1	1	1	1	1	1	1	1	1	1	1	1	1	1	1	1	1	1	1			A		1	1	1	1	1
		T1		4.59753	3.58356	2.85723	4.88384	3.92759	3.35954	3.08943	3.59143							T1		2.75024	2.89204	3.52996	3.57226	3.75381	5.38291	4.19059	3.98669	1.98716	1.82633	1.12999	2.21655	2.02731	1.89476	1.81288	2.45577	2.68008	2.11722	3.32621	4.22695			T1		1.89674	3.15068	1.70552	3.21282	2.2061
		error		0.16679	0.33134	0.17306	0.71164	0.50169	0.93696	0.72173	0.67113							error		0.61409	0.55739	0.53842	0.27403	0.86736	0.82527	1.24052	1.04768	0.62157	0.71159	0.56841	0.58647	0.65348	0.53086	0.56164	0.61262	0.62837	0.77123	0.53224	0.74674			error		0.49319	0.74375	0.46399	0.71277	0.99095
[truncated: 33 more columns]

## Sheet: Figure 4e
	The source data underlying Figure 4e are provided here. This Figure plots the lateral cell wall roughness data collected from AFM images.
	No. of lateral surface	Lateral Roughness measument
		Apo	Drug		t-Test: Two-Sample Assuming Unequal Variances
	1	0.137	0.112
	2	0.115	0.106			Variable 1	Variable 2
	3	0.114	0.118		Mean	0.122	0.1104
	4	0.124	0.112		Variance	8.65e-05	3.08e-05
	5	0.12	0.104		Observations	5	5
					Hypothesized Mean Difference	0
	Average	0.122	0.1104		df	7
	median	0.12	0.112		t Stat	2.39494
	sd	0.00930054	0.00554977		P(T<=t) one-tail	0.0239103
	se	0.00415933	0.00248193		t Critical one-tail	1.89458
					P(T<=t) two-tail	0.0478206
					t Critical two-tail	2.36462

## Sheet: SI Figure 2b
Rigid			af 3 days										af 3 days+drug										af 10 days										af 10 days+drug
Domain
		f1 (ppm)	f2 (ppm)	int[abs]		avg[abs]		abs % in sample				f1 (ppm)	f2 (ppm)	int[abs]		avg[abs]		abs % in sample				f1 (ppm)	f2 (ppm)	int[abs]		avg[abs]		abs % in sample				f1 (ppm)	f2 (ppm)	int[abs]		avg[abs]		abs % in sample
	b-1,3- glucan	103.6	84.6	475280000		4.13896e+08		35.3945			b-1,3- glucan	103.6	84.6	40082000		21596140		1.21767			b-1,3- glucan	103.6	84.6	230480000		226526000		15.8469			b-1,3- glucan	103.6	84.6	31405000		18892500		0.719023
		103.6	77.4	331220000								103.6	77.4	26906000								103.6	77.4	153110000								103.6	77.4	22654000
						sd		error				86.4	77.4	7842200		sd		error				103.6	74.4	594900000		sd		error				86.4	77.4	24678000		sd		error
		103.6	68.4	507274300		8.47709e+07		3.02713				86.4	74.4	1772200		1.18299e+07		0.229142				103.6	68.4	260100000		4.29631e+07		1.33575				86.4	74.4	31907000		7.65315e+06		0.104727
		86.4	77.4	292100000		se						86.4	68.4	18957000		se						86.4	77.4	139310000		se						86.4	68.4	34231000		se
		86.4	74.4	433390000		2.55594e+07						86.4	61.3	20716000		3.74093e+06						86.4	74.4	187950000		1.35861e+07						77.4	74.4	44050000		2.42014e+06
		86.4	68.4	399170000								77.4	74.4	11760000								86.4	68.4	184210000
		86.4	61.3	320120000								77.4	68.4	30410000								86.4	61.3	144470000
		77.4	74.4	335880000								77.4	61.3	35574000								77.4	74.4	151420000
		77.4	68.4	419970000								74.4	68.5	21942000								77.4	68.4	219310000
		77.4	61.3	518400000																		77.4	61.3	268460000
		74.4	68.5	520050000																		74.4	68.5	277200000
	a-1,3- glucan-a	101	84.6	664060000		4.54959e+08		38.906			a-1,3- glucan	101	84.6	666080000	expand	4.84474e+08		27.3165			a-1,3- glucan	101	84.6	695670000	expand	5.11189e+08		35.7609			a-1,3- glucan	101	84.6	1190300000		8.56099e+08		32.5819
		101	71.9/71.7	1144800000								101	71.9/71.7	1333200000	666080000							101	71.9/71.7	1354500000	695670000							101	71.9/71.7	2221300000	1190300000
		101	60.3	290500000		sd		error				101	60.3	256880000	666600000	sd		error				101	60.3	304740000	677250000	sd		error				101	60.3	519170000	1110650000	sd		error
		84.6	71.9/71.7	820110000		1.51867e+08		5.42162				84.6	71.9/71.7	899150000	666600000	1.89424e+08		4.50888				84.6	71.9/71.7	961660000	677250000	1.80679e+08		5.22579				84.6	71.9/71.7	1636600000	1110650000	3.00896e+08		4.88212
		84.6	60.3	265240000		se						84.6	60.3	236010000	256880000	se						84.6	60.3	261750000	304740000	se						84.6	60.3	425320000	519170000	se
						5.74002e+07									449575000	7.15957e+07									480830000	6.82904e+07									818300000	1.13728e+08
															449575000										480830000										818300000
								1.51867e+08							236010000										261750000										425320000
	a-1,3- glucan-b	99.6	71.2	18925000		33398000		2.85605			a-1,3- glucan-b	99.6	71.2	428910000		367090000		20.6979			a-1,3- glucan-b	99.6	71.2	154100000		151390000		10.5907			a-1,3- glucan-b	99.6	71.2	487090000		413335000		15.731
		81.1	71.2	47871000								81.1	71.2	305270000								81.1	71.2	148680000								81.1	71.2	339580000
						sd		error								sd		error								sd		error								sd		error
						2.04679e+07		1.24915								8.74267e+07		3.80338								3.83252e+06		0.655274								1.04305e+08		3.01137
						se										se										se										se
						14473000										6.182e+07										2710000										7.3755e+07
	a-1,3- glucan-c	100.9	79.1	16595000		22449500		1.91978			a-1,3- glucan-c	100.9	79.1	191000000		236397500		13.329			a-1,3- glucan-c	100.9	79.1	86790000		121399750		8.49268			a-1,3- glucan-c	100.9	79.1	333260000		428482500		16.3075
		79.1	71.7	26208000								79.1	71.7	377060000								79.1	71.7	164550000								79.1	71.7	635170000
		79.1	69.5	30538000		sd		error				79.1	69.5	284060000		sd		error				79.1	69.5	169530000		sd		error				79.1	69.5	498420000		sd		error
		79.1	60.6	16457000		7.06483e+06		0.322728				79.1	60.6	93470000		1.21856e+08		3.57241				79.1	60.6	64729000		5.35035e+07		1.93787				79.1	60.6	247080000		1.72805e+08		3.47723
						se										se										se										se
						3.53241e+06										6.09281e+07										2.67518e+07										8.64027e+07
	chitin	103.6	83	125340000		179033000		15.3101			chitin	103.6	83	440230000	expand	4.00909e+08		22.6048			chitin	103.6	83	119170000	expand	1.24694e+08		8.72316			chitin	103.6	83	755170000	expand	5.15863e+08		19.633
		103.6	75.7	102650000								103.6	75.7	312350000	440230000							103.6	75.7	57301000	119170000							103.6	75.7	459700000	755170000
		103.6	55.4	269000000		sd		error				103.6	73	561410000	312350000	sd		error				103.6	73	185870000	57301000	sd		error				103.6	55.4	886292000	459700000	sd		error
		83	75.7	76337000		6.84307e+07		2.15072				103.6	55.4	506318000	561410000	1.04713e+08		2.43543				103.6	55.4	177300000	185870000	4.87596e+07		1.15094				83	75.7	557560000	886292000	1.52118e+08		2.21337
		83	73	229430000		se						83	75.7	294990000	506318000	se						83	75.7	49139000	177300000	se						83	55.4	698240000	557560000	se
		83	55.4	184060000		2.28102e+07						83	73	471430000	294990000	3.15722e+07						83	73	140760000	49139000	1.47016e+07						75.7/73	55.4	1628200000	698240000	4.58653e+07
		75.7/73	55.4	474020000								83	55.4	385570000	471430000							83	55.4	118870000	140760000							60.5	55.4	689330000	814100000
		60.5	55.4	150460000								75.7	73	287230000	385570000							75.7	73	135750000	118870000										814100000
												75.7/73	55.4	915590000	287230000							75.7/73	55.4	311020000	135750000										689330000
												60.5	55.4	234880000	457795000							60.5	55.4	76458000	155510000
															457795000										155510000
															234880000										76458000
	b-1,4- glucan	103.2	63.5	34135000		43601000		3.72856			b-1,4- glucan	103.2	85.2	60114000		4.45663e+07		2.51282			b-1,4- glucan	103.2	85.2	232950000		2.48093e+08		17.3557			b-1,4- glucan	103.2	85.2	115330000		8.73012e+07		3.32256
		85.2	63.5	33368000								103.2	63.5	28069000								103.2	63.5	188660000								103.2	63.5	92153000
		74.3	63.5	63300000		sd		error				85.2	74.3	35816000		sd		error				85.2	74.3	215950000		sd		error				85.2	74.3	83700000		sd		error
		69.4	63.5	107930000		1.70641e+07		0.870905				85.2	63.5	29703000		1.71091e+07		0.435011				85.2	63.5	175270000		8.46203e+07		2.62624				85.2	63.5	89144000		2.47855e+07		0.448714
						se						74.3	63.5	43609000		se						74.3	63.5	268630000		se						74.3	63.5	143480000		se
						9.85199e+06						69.4	63.5	70087000		6.98474e+06						69.4	63.5	407100000		3.45461e+07										1.01186e+07
	chitosan a	98.8086	51.0499	10271000		9939500		0.849981			chitosan a	98.8086	51.0499	131160000		111543500		6.28924			chitosan a	98.8086	51.0499	44898000		31233500		2.18498			chitosan a	98.8086	51.0499	215470000		181515000		6.90821
		67.4914	50.9077	9608000								67.4914	50.9077	91927000								67.4914	50.9077	17569000								67.4914	50.9077	147560000
						sd		error								sd		error								sd		error								sd		error
						468812		0.057733								2.77419e+07		1.19883								1.93245e+07		0.964638								4.80196e+07		1.37815
						se										se										se										se
						331500										1.96165e+07										1.36645e+07										33955000
	chitosan b	96.5683	51.8625	12494000		12103500		1.03504			chitosan b	96.5683	51.8625	160840000		106983000		6.03211			chitosan b	96.5683	51.8625	14425000		14938000		1.04501			chitosan b	96.5683	51.8625	189020000		126036500		4.79678
		66.4179	51.7	11713000								66.4179	51.7	53126000								66.4179	51.7	15451000								66.4179	51.7	63053000
						sd		error								sd		error								sd		error								sd		error
						552250		0.0697562								7.61653e+07		3.06888								725492		0.0715442								8.90721e+07		2.42002
						se										se										se										se
						390500										53857000										513000										62983500
					sum	1.16938e+09		100							sum	1.77356e+09		100							sum	1.42946e+09		100							sum	2.62752e+09		100
					error of sum	6.91928e+07									error of sum	1.30403e+08									error of sum	8.46623e+07									error of sum	1.82129e+08

## Sheet: SI Figure 6d
	The source data underlying SI 6d are provided here. This figure plots the protein/lipid and polysaccharide content.
				carbohydrate		proteins+lipid			carbohydrate	proteins+lipid
				108-98	92-52	52-5
			CP	1291098870816	5627433610112	2074488760832		8993021241760	0.769322	0.230678
	Anidulafungin		2s DP	882760232288	5191855675808	2045935969632		8120551877728	0.748055	0.251945
			35s DP	587154890208	3489511502048	1244673873456		5321340265712	0.766098	0.233902
			CP	958779003552	5427193403072	1478517814752		7864490221376	0.812001	0.187999
	Micafungin		2s DP	387410556592	3186591350688	1544480724752		5118482632032	0.698254	0.301746
			35s DP	566124125712	4102498275488	1707499725888		6376122127088	0.732204	0.267796

## Sheet: SI Figure 8b
	The source data underlying SI 8b are provided here. This figure plots the protein/lipid and polysaccharide content.
				carbohydrate		proteins+lipid			carbohydrate	proteins+lipid
				108-98	92-52	52-5
			CP	1.1518e+10	6.40825e+10	1.1213e+10		86813556287	0.8709	0.1292
	3 days		2s DP	2.60289e+08	2.52057e+09	1.54077e+09		4.32163e+09	0.643475	0.356525
			30s DP	2.25443e+08	1.81702e+09	875148543		2.91761e+09	0.700046	0.299954
			diff	9.52984e+07	5.56732e+08	1.04764e+08		7.56794e+08	0.861568	0.138432
			CP	15898465355	90147908083	15824444424		121870817862	0.8702	0.1298
	3 days+ drugs		2s DP	4.56524e+08	3.70514e+09	1.6753e+09		5.83697e+09	0.712984	0.287016
			30s DP	3.71148e+08	2.64884e+09	9.82617e+08		4.00261e+09	0.754506	0.245494
			diff	1.42886e+08	7.96272e+08	1.44966e+08		1.08412e+09	0.866283	0.133717
			CP	1.29531e+10	6.91088e+10	11153851327		93215799176	0.8804	0.1197
	10 days		2s DP	4.57182e+08	5.40541e+09	1.74433e+09		7.60692e+09	0.770692	0.229308
			30s DP	4.03653e+08	3.66611e+09	1.03251e+09		5.10227e+09	0.797638	0.202362
			diff	1.75062e+08	9.63407e+08	160344878		1.29881e+09	0.876545	0.123455
			CP	2.54149e+10	1.46218e+11	29561901681		201194711120	0.853	0.1469
	10 days+ drugs		2s DP	8.44223e+08	6.70864e+09	2.61438e+09		1.01672e+10	0.742863	0.257137
			30s DP	7.41449e+08	5.10801e+09	1.62694e+09		7.47641e+09	0.782389	0.217611
			diff	3.19338e+08	1.75369e+09	3.19756e+08		2.39279e+09	0.866367	0.133633

## Sheet: SI Figure 13c
								a-1,3-glucan																				chitin
				A1-3	A1-2/5	A1-4	A3-1	A3-2/5	A3-4	A2/5-1	A2/5-3	A2/5-4	A4-1	A4-3	A4-2/5					Ch1-4	Ch1-5	Ch1-3	Ch1-2	Ch4-1	Ch4-5	Ch4-3	Ch4-2	Ch5-1	Ch5-4	Ch5-3	Ch5-2	Ch3-1	Ch3-4	Ch3-5	Ch3-2	Ch2-1	Ch2-4	Ch2-5	Ch2-3					B1-3	B1-5	B1-2	B1-4	B3-1	B3-5
			F1(ppm)	101	101	101	84.6	84.6	84.6	71.7/71.9	71.7/71.10	71.7/71.11	69.5	69.5	69.5				F1(ppm)	103.6	103.6	103.6	103.6	83	83	83	83	75.7	75.7	75.7	75.7	72.9	72.9	72.9	72.9	55.5	55.5	55.5	55.5				F1(ppm)	103.6	103.6	103.6	103.6	86.4	86.4
		time (s)	F2(ppm)	84.6	71.7/71.9	69.5	101	71.7/71.9	69.5	101	84.6	69.5	101	84.6	71.7/71.9			time (s)	F2(ppm)	83	75.7	72.9	55.5	103.6	75.7	72.9	55.5	103.6	83	72.9	55.5	103.6	83	75.7	55.5	103.6	83	75.7	72.9			time (s)	F2(ppm)	86.4	77.1	74.4	68.7	103.6	77.1
	3d	0		1	1	1	1	1	1	1	1	1	1	1	1		3d	0		1	1	1	1	1	1	1	1	1	1	1	1	1	1	1	1	1	1	1	1		3d	0		1	1	1	1	1	1
		0.1		0.9782	0.99948	0.9681	0.97523	0.879184	0.93248	0.974273	0.96701	0.963486	0.894093	0.863388	0.880404			0.1		0.95236	0.874727	0.967757	0.92483	0.932486	0.903931	0.809069	0.979127	0.905966	0.756849	0.762756	0.784448	0.938712	0.894167	0.922859	0.935871	0.912876	0.974633	0.83132	0.776174			0.1		0.868648	0.899273	0.858075	0.865472	0.937968	0.897138
		1		0.887216	0.74321	0.837455	0.86388	0.808208	0.844002	0.753404	0.876233	0.704305	0.695131	0.744451	0.594376			1		0.754807	0.531915	0.718151	0.757991	0.541007	0.461837	0.60355	0.540515	0.5483	0.625654	0.599572	0.621636	0.639752	0.490371	0.525695	0.6725	0.617019	0.800861	0.540887	0.715336			1		0.388148	0.394222	0.526469	0.627022	0.47387	0.444194
		3		0.570599	0.458824	0.512867	0.575227	0.53265	0.572675	0.535208	0.563178	0.41898	0.425607	0.47932	0.370847			3		0.430673	0.235853	0.362254	0.482822	0.378896	0.411942	0.411896	0.396439	0.200995	0.358133	0.35627	0.314611	0.314669	0.319282	0.337459	0.50283	0.310134	0.330685	0.244612	0.30757			3		0.0842023	0.0912378	0.223626	0.369345	0.134072	0.115507
		9		0.170816	0.153642	0.142301	0.162323	0.138669	0.181715	0.141385	0.149183	0.109379	0.12637	0.164569	0.109505			9		0.104481	0.044505	0.0831971	0.0372366	0.143456	0.115721	0.0915865	0.0497861	0.0602385	0.121998	0.103918	0.0251138	0.0643724	0.0980642	0.0482793	0.0532859	0.0708785	0.027012	0.0936508	0.0135119			9		0.0264897	0.0108044	0.0577802	0.128329	0.0543266	0.0150538
		A		1	1	1	1	1	1	1	1	1	1	1	1			A		1	1	1	1	1	1	1	1	1	1	1	1	1	1	1	1	1	1	1	1			A		1	1	1	1	1	1
		T1		5.44388	4.00621	4.66236	5.33226	4.63638	5.36468	4.51254	5.19504	3.39935	3.42774	4.14696	2.64675			T1		3.63588	1.79	3.04906	3.70985	2.56063	2.34589	2.84391	2.53522	1.75684	2.65263	2.51358	2.31524	2.49367	1.98301	2.17247	3.5989	2.39036	3.04153	1.84273	2.56884			T1		1.06204	1.10222	1.73031	2.79545	1.39798	1.26251
		error		0.34046	0.28252	0.17213	0.23897	0.49216	0.29098	0.25203	0.32964	0.20798	0.39731	0.5765	0.43714			error		0.11784	0.20287	0.10894	0.31813	0.53337	0.65583	0.6218	0.4492	0.13999	0.6746	0.62803	0.45373	0.14748	0.39864	0.34017	0.45769	0.21288	0.31165	0.32063	0.52937			error		0.07103	0.0429	0.22372	0.46479	0.09306	0.05736
[truncated: 33 more columns]

[truncated: 2 more sheets: SI Figure 13d, SI Figure 14]
